# Supplementary material for: Development of prognostic models for advanced multiple hepatocellular carcinoma based on Cox regression, deep learning and machine learning algorithms
Source: Front Med (Lausanne). 2024 Sep 27;11:1452188. doi: 10.3389/fmed.2024.1452188 (PMC11466773; doi:10.3389/fmed.2024.1452188)
Supplement: Supplementary file 1 [file Data_Sheet_1.CSV]

Supplementary S1. Details of 41 patients with multiple hepatocellular carcinoma in the external test cohort.
Patient_ID	Survival_months	Vital_status	Age	Sex	Sequence_number	Tumor_Size	Surgery_Prim_Site	Months_from_diagnosis_to_treatment	Grade	Stage_Group	AFP	Regional_Lymph_Surgery	T	N	M	Systemic_Surgery_Seq	Chemotherapy	vascular_invasion	Liver_cirrhosis	Targeted_therapy	Immunotherapy	Recurence	riskscore
10021482	10	2	56	male	One primary only	> 10cm	Local tumor destruction	two	Gade III	IIIB	positive	No	T3b	N0	M0	after	no	Macrovascular	yes	yes	no	yes	-0.123896303
10023979	20	2	55	male	One primary only	5 ~ 10 cm	Partial hepatectomy	zero	Grade III	IIIA	positive	No	T3a	N0	M0	after	no	Microvascular	yes	yes	no	yes	-0.112748307
10030815	44	2	62	male	One primary only	5 ~ 10 cm	Partial hepatectomy	three	Gade II	IIIA	negative	No	T3a	N0	M0	after	no	no	yes	yes	no	yes	-1.293291374
10071397	19	2	60	male	One primary only	5 ~ 10 cm	Liver transplantation	zero	Gade II	IV	positive	Biopsy	T3b	N1	M0	after	no	Macrovascular	yes	yes	no	yes	-1.122946153
10071935	11	2	51	male	One primary only	> 10cm	Local tumor destruction	zero	Gade II	IV	positive	No	T3b	N0	M1	after	no	Macrovascular	yes	yes	yes	yes	0.385228204
10075161	37	2	68	male	One primary only	5 ~ 10 cm	Local tumor destruction	one	Gade II	IIIA	positive	Biopsy	T3a	N0	M0	after	no	Microvascular	yes	yes	yes	yes	-0.489534568
10075462	26	2	53	male	One primary only	> 10cm	Partial hepatectomy	4 or more	Gade II	IV	positive	No	T4	N1	M0	both before and after	yes	Microvascular	yes	yes	yes	yes	-0.675706143
10078643	47	1	62	female	One primary only	5 ~ 10 cm	Liver transplantation	two	Gade II	IIIB	positive	No	T3b	N0	M0	both before and after	no	Macrovascular	yes	yes	no	yes	-0.983647065
10080981	18	2	46	male	One primary only	> 10cm	Partial hepatectomy	zero	Gade II	IIIB	positive	No	T3b	NX	M0	after	no	Macrovascular	yes	yes	yes	yes	0.026280528
10091599	23	2	49	male	One primary only	5 ~ 10 cm	Partial hepatectomy	zero	Gade III	IIIB	negative	No	T3b	N0	M0	after	yes	Microvascular	no	yes	yes	yes	-0.74089834
10103160	17	2	74	male	One primary only	> 10cm	Partial hepatectomy	zero	Gade II	IIIB	positive	No	T3b	N0	M0	after	no	Macrovascular	no	yes	yes	yes	0.026280528
10104230	27	2	56	male	One primary only	> 10cm	Partial hepatectomy	zero	Gade IV	IIIB	positive	No	T3b	N0	M0	after	no	Macrovascular	yes	yes	yes	yes	0.026280528
10106470	31	2	60	male	One primary only	< 5cm	Partial hepatectomy	zero	Gade II	IIIB	positive	No	T3b	N0	M0	both before and after	no	no	yes	no	no	yes	-0.305778793
10107919	43	1	61	male	One primary only	5 ~ 10 cm	Partial hepatectomy	zero	Gade IV	IIIA	positive	No	T3a	N0	M0	both before and after	no	Microvascular	yes	yes	yes	no	-0.644832015
10109189	33	2	49	male	One primary only	> 10cm	Partial hepatectomy	zero	Gade II	IIIC	positive	No	T4	N0	M0	both before and after	yes	Microvascular	no	yes	yes	yes	0.037725201
10136607	15	2	71	female	One primary only	5 ~ 10 cm	Partial hepatectomy	two	Gade II	IV	positive	No	T4	N1	M1	both before and after	yes	Microvascular	yes	no	yes	yes	-0.66620741
10140809	49	2	54	male	One primary only	> 10cm	Liver transplantation	zero	Gade II	IIIA	negative	Yes	T3a	N0	M0	both before and after	yes	no	yes	no	no	yes	-1.05470241
10141723	31	2	69	female	One primary only	5 ~ 10 cm	Partial hepatectomy	one	Gade II	IIIA	positive	No	T3a	N0	M0	both before and after	no	no	yes	yes	no	yes	-0.886310948
10142756	23	2	57	male	One primary only	5 ~ 10 cm	Partial hepatectomy	zero	Gade II	IIIA	positive	No	T3a	N0	M0	after	no	no	yes	no	no	yes	-0.644832015
10143821	38	2	62	male	One primary only	> 10cm	Liver transplantation	4 or more	Gade IV	IV	positive	No	T4	N1	M0	both before and after	yes	Macrovascular	yes	yes	yes	yes	-1.07359012
10148799	37	2	50	male	One primary only	5 ~ 10 cm	Partial hepatectomy	zero	Gade II	IIIA	positive	No	T3a	N0	M0	after	yes	no	yes	yes	yes	yes	-0.644832015
10166641	46	2	38	male	One primary only	5 ~ 10 cm	Liver transplantation	zero	Gade IV	IIIC	positive	Biopsy	T3a	N0	M0	both before and after	no	no	yes	yes	no	yes	-0.650112276
10171333	35	2	59	male	One primary only	5 ~ 10 cm	Partial hepatectomy	zero	Grade III	IIIA	positive	No	T3a	N0	M0	after	no	no	yes	yes	yes	yes	-0.112748307
10173618	39	1	58	male	One primary only	5 ~ 10 cm	Partial hepatectomy	zero	Gade II	IIIA	positive	No	T3a	N0	M0	after	no	no	yes	yes	yes	no	-0.644832015
10223750	19	2	60	male	One primary only	> 10cm	Partial hepatectomy	one	Gade IV	IV	borderline	Biopsy	T4	N1	M0	both before and after	yes	Macrovascular	yes	yes	yes	yes	-0.977789135
10231320	32	1	50	female	One primary only	> 10cm	Partial hepatectomy	one	Gade II	IIIC	positive	No	T4	N0	M0	after	yes	Macrovascular	yes	yes	yes	yes	-0.466041453
10259244	32	2	63	male	One primary only	5 ~ 10 cm	Partial hepatectomy	three	Gade II	IIIB	borderline	No	T3b	N0	M0	after	no	Macrovascular	yes	no	no	yes	-0.726090308
10273954	22	2	67	male	not 1st of 2 or more	5 ~ 10 cm	Partial hepatectomy	one	Grade IV	IIIC	negative	Biopsy	T4	N0	M0	after	no	Microvascular	yes	yes	yes	yes	-0.448127183
10282437	34	2	60	male	One primary only	5 ~ 10 cm	Partial hepatectomy	zero	Gade II	IIIB	negative	Biopsy	T3b	N0	M0	after	no	Macrovascular	yes	yes	yes	yes	-0.716875581
10307525	20	2	62	male	One primary only	5 ~ 10 cm	Partial hepatectomy	zero	Gade IV	IIIA	negative	No	T3a	N0	M0	after	yes	Macrovascular	yes	yes	yes	yes	-1.037316294
10332817	9	2	70	male	not 1st of 2 or more	> 10cm	No surgery	one	Grade III	IV	positive	Biopsy	T4	N1	M0	NA	yes	Microvascular	yes	yes	no	NA	1.432989755
10415968	20	1	69	male	One primary only	5 ~ 10 cm	Partial hepatectomy	zero	Gade II	IIIB	borderline	No	T3b	N0	M0	after	yes	Macrovascular	yes	yes	no	no	-0.383276994
10448752	2	2	74	male	One primary only	> 10cm	Local tumor destruction	zero	Gade III	IV	positive	Biopsy	T4	N1	M0	both before and after	yes	Macrovascular	yes	no	no	yes	0.13420756
10616753	5	2	78	male	One primary only	5 ~ 10 cm	No surgery	one	Grade II	IIIC	positive	No	T4	N0	M0	NA	no	no	yes	yes	no	NA	0.387721466
10693068	10	1	68	female	One primary only	< 5cm	Local tumor destruction	two	Gade II	IIIB	negative	Biopsy	T3b	N0	M0	after	yes	Macrovascular	yes	yes	no	yes	-0.878137108
10703926	9	1	67	female	1st of 2 or more	5 ~ 10 cm	No surgery	three	Grade III	IIIC	negative	No	T4	N0	M0	NA	no	Microvascular	no	yes	no	NA	-0.512147259
10716759	7	1	74	male	One primary only	5 ~ 10 cm	No surgery	one	Grade II	IIIA	positive	No	T3a	N0	M0	NA	yes	no	yes	no	no	NA	0.220637646
20152587	15	1	58	male	One primary only	> 10cm	Partial hepatectomy	zero	Gade II	IIIB	positive	No	T3b	N0	M0	after	no	Macrovascular	yes	yes	yes	no	0.026280528
20162554	13	2	64	male	not 1st of 2 or more	5 ~ 10 cm	Partial hepatectomy	one	Gade II	IIIB	positive	No	T3b	N0	M0	after	no	Macrovascular	no	yes	yes	no	-0.356369068
20168073	13	1	60	male	One primary only	5 ~ 10 cm	Liver transplantation	4 or more	Gade II	IIIA	negative	Yes	T3a	N0	M0	both before and after	no	no	yes	no	no	no	-1.71143434
20200993	5	1	67	male	One primary only	5 ~ 10 cm	Liver transplantation	three	Gade II	IV	negative	Yes	T4	N1	M0	both before and after	no	no	yes	yes	yes	no	-1.824115984
